# Supplementary material for: The distribution of fitness effects among synonymous mutations in a gene under directional selection
Source: eLife. 2019 Jul 19;8:e45952. doi: 10.7554/eLife.45952 (PMC6692132; doi:10.7554/eLife.45952)
Supplement: Figure 1—source data 1. — The experimental fitness data found in this file were also used to create Figure 4. [file elife-45952-fig1-data1.csv]

Mutation	Effect	Position.in.genome	w1	w2	w3	w4	w5	w6	mean.w
2-1C	N	5324121	0.9876	0.9499	0.9366	0.9974			0.9679
2-1G	N	5324121	0.7422	0.7741	0.7739	0.8171			0.7768
2-3G	N	5324119	0.844129887	0.891953673	0.861741115	0.854313443	0.848103387	0.839126586	0.8566
8-1T	N	5324103	0.972347718	1.07887984	0.964513734	1.054530539	1.054468785		1.0249
8-2T	N	5324102	0.7334	0.7376	0.7314	0.7102			0.7282
8-2A	N	5324102	1.0853	1.0404	1.0427	0.981			1.0374
8-3G	N	5324101	1.0366	0.9819	1.0853	1.0205			1.0311
9-1T	STOP	5324100	0.5421	0.5645	0.731	0.6499			0.6219
9-2G	N	5324099	0.9766	0.9419	1.0221	0.8737			0.9536
9-3T	N	5324098	1.0967	1.0403	1.0223	1.0105			1.0425
10-3T	S	5324095	1.0243	1.0698	1.0059	1.0084			1.0271
10-3G	S	5324095	1.0192	0.9842	1.0325	1.0072			1.0108
11-2T	N	5324093	1.0469	0.9826	1.0425	1.0541			1.0315
11-3T	S	5324092	1.0523	1.0869	1.0774	1.0118			1.0571
11-3C	S	5324092	0.9705	1.1282	1.0075	1.0748			1.0453
11-3A	S	5324092	1.012005387	1.024907009	0.998660309	1.00841578	1.026137439	1.016047421	1.0144
12-1T	N	5324091	0.9641	1.0584	1.0146	0.9919			1.0073
12-1A	N	5324091	0.986245024	1.034838041	1.015278484	1.020242948	0.993266828	1.042944664	1.0155
12-1G	N	5324091	0.992165671	0.975632243	1.058939324	0.988094323	1.010249769	0.987142916	1.002
12-2T	N	5324090	0.9021	1.0003	1.0158	0.9917			0.9775
12-2A	N	5324090	1.0359	1.0954	1.0825	0.9625			1.0441
12-3T	S	5324089	1.059530529	1.010447433	0.983668645	0.995970899	0.911667973	1.00538459	0.9944
12-3C	S	5324089	1.029966841	1.028739843	1.02550677	1.031076559	1.019322448	0.964174403	1.0165
12-3A	S	5324089	0.9892	1.01	1.0659	1.0658			1.0327
13-2A	N	5324087	1.0302	1.0203	1.0284	0.995			1.0185
13-2G	N	5324087	1.0068	1.0001	1.012	1.0045			1.0059
13-3T	S	5324086	1.053341571	0.951845892	0.900781977	0.961686158			0.9669
15-2T	N	5324081	1.01322091	0.956014482	0.974199704	0.959295955			0.9757
15-3T	S	5324080	1.050839417	1.069306473	1.037534785	1.066787248	0.977488125	1.02569829	1.0379
15-3G	S	5324080	1.052294296	1.022148407	0.981475373	0.964387659	0.972743548	1.03159044	1.0041
16-1T	S	5324079	1.0146	0.996	1.0116	0.9882			1.0026
16-3A	S	5324077	0.910041865	0.913399877	0.951242024	0.916716709	0.929463737	0.93049357	0.9252
17-2G	N	5324075	0.9472	0.9884	0.9319	1.0025			0.9675
27-2T	N	5324045	0.9096	0.8916	0.8755	0.8786			0.8888
27-3G	S	5324044	1.021176435	0.975009629	0.950132611	0.997026227	0.974265249	0.950549714	0.978
32-1T	N	5324031	1.009	0.9861	0.9678	0.9124			0.9688
32-1C	N	5324031		0.888393458	0.895289935	0.832140302	0.846032463	0.829482212	0.8583
32-3T	S	5324029	0.928732034	0.997134508	0.996076423	0.905531117	0.964095333	1.036940452	0.9714
37-1A	N	5324016	0.9957	1.0132	1.0355	1.0388			1.0208
37-2G	N	5324015	0.6994	0.7494	0.7013	0.723			0.7183
37-3T	S	5324014	1.0294	1.0026	1.0523	1.0349			1.0298
37-3G	STOP	5324014	0.685	0.708	0.7337	0.6676			0.6986
38-1T	N	5324013	1.016590703	1.042103319	1.043253078	0.972043491	1.016180818	0.995763242	1.0143
38-1A	N	5324013	1.005704457	1.059427213	1.024930413	1.014869407	0.986163768		1.0182
38-2T	N	5324012	1.045484951	1.000560792	1.056495295	1.020732821	1.024943065		1.0296
38-2A	N	5324012	0.963851899	0.946880403	0.939793311	0.937703628	0.977230082	0.937481295	0.9505
38-3T	S	5324011	1.043396827	1.004888708	1.02790194	0.997189342	0.972763335	1.03906978	1.0142
39-2T	N	5324009	1.042794117	1.000649356	1.054415833	1.032646666	1.113004902		1.0487
39-2C	N	5324009	0.991632564	1.011679785	1.019808398	1.003820453	1.013803961	0.991803047	1.0054
39-3T	S	5324008	1.04174345	1.072887319	1.104070809	1.074252453	1.118439118	1.067257822	1.0798
42-2A	STOP	5324000	0.720816859	0.776982044	0.678729055	0.743643212	0.741712009		0.7324
42-3T	N	5323999	0.7377	0.7404	0.7206	0.7168			0.7289
42-3A	STOP	5323999	0.7147	0.6425	0.7614	0.6265			0.6863
47-1A	N	5323986	1.014431785	0.978767793	1.074024751	0.992904343	1.030658255	1.057591772	1.0247
47-3T	S	5323984	0.9755	0.9718	0.9943	0.9978			0.9849
47-3A	S	5323984	0.980954668	0.989494417	0.992852857	0.977789107	0.956728761		0.9796
52-2G	N	5323970	0.9998	1.0131	1.0453	1.04			1.0246
52-3T	S	5323969	1.0289	1.0219	0.9935	1.0309			1.0188
52-3A	S	5323969	1.0168	1.0212	1.0328	1.0887			1.0399
62-1T	N	5323941	1.0176	1.0183	1.0759	1.055			1.0417
62-3C	S	5323939	1.0603	1.0228	0.9768	1.0569			1.0292
62-3A	S	5323939	0.993214358	1.041552619	1.001258332	0.993688073	0.995481461	0.975684592	1.0001
72-3A	N	5323909	1.0618	1.0126	0.9492	1.0351			1.0147
72-3G	N	5323909	1.000392636	1.03034731	1.040563919	0.980937697	1.015401482	0.964748544	1.0054
82-3T	S	5323879	1.001895532	1.001464032	0.951108852	0.958402248	0.974687593		0.9775
92-3A	S	5323849	0.993897097	1.046268955	0.98674245	0.995072269	1.055226614	0.916259234	0.9989
92-3G	S	5323849	0.994942329	0.997918077	0.993849863	0.947154398	0.953618525	1.046255794	0.989
112-2C	N	5323790	1.0543	1.0678	0.9935	1.0087			1.0311
112-2A	N	5323790	0.9977	1.0105	1.0411	1.0322			1.0204
112-2G	N	5323790	1.0072	0.9723	0.979	1.028			0.9966
112-3A	N	5323789	1.0678	0.9605	1.0085	1.0694			1.0265
122-1A	N	5323761	0.8955	0.839	0.8771	0.8953			0.8767
122-3T	S	5323759	0.970537456	0.97203298	0.975133405	1.005441417			0.9808
132-2C	N	5323730	0.7817	0.7579	0.7501	0.6967			0.7466
132-3T	N	5323729	0.8759	0.8924	0.8922	0.8555			0.879
132-3C	N	5323729	0.9247	0.8745	0.8435	0.9238			0.8916
142-3T	S	5323699	0.969540898	1.032578113	0.993617372	0.996137178	0.994666117	1.025486488	1.002
142-3A	S	5323699	1.072668326	1.022482683	1.016283175	1.061667665	1.051391358	1.034555528	1.0432
152-2G	N	5323670	1.040501071	1.069142546	1.077737681	1.077416788	1.03572134	1.008126027	1.0514
152-3T	N	5323669	0.9764	1.0184	1.0191	0.9877			1.0004
172-2A	N	5323610	0.762021563	0.760517895	0.72319814	0.71050376	0.768648648		0.745
172-3A	S	5323609	1.021838365	0.980107152	1.00816173	0.967915262	1.000563888	1.00421599	0.9971
182-3T	N	5323579	1.0374	0.985	0.9601	0.9575			0.985
182-3C	N	5323579	0.99	1.014	0.9786	1.0004			0.9957
192-2A	N	5323550	0.896709449	0.930245695	0.829931556	0.919372591	0.830008055		0.8813
202-3T	S	5323519	0.9778	1.0416	1.0612	1.0107			1.0228
212-2T	N	5323490	0.979270467	1.098159064	0.971360817	1.04802587	0.947887238	1.016342279	1.0102
212-3T	N	5323489	1.0325	0.9613	0.9809	0.9929			0.9919
212-3C	N	5323489	0.9667	1.0074	0.9488	0.9857			0.9772
212-3A	STOP	5323489	0.6846	0.6743	0.6909	0.7072			0.6892
222-1T	N	5323461	0.868180701	0.899416839	0.925531348	0.906669838			0.8999
232-2T	N	5323430	0.7298	0.7346	0.6762	0.744			0.7212
232-2G	N	5323430	0.708185896	0.656049182	0.777305079	0.75725498	0.802739325	0.742676127	0.7407
232-3T	S	5323429	1.024103022	1.048761508	1.036974197	1.045962805	1.085672283	1.057589491	1.0498
232-3G	N	5323429	0.7238	0.7533	0.7388	0.7628			0.7447
241-1T	N	5323404	0.7112	0.6827	0.7245	0.7697			0.722
241-2A	N	5323403	0.9746	0.9963	1.0196	0.981			0.9929
241-3T	S	5323402	1.0386	1.0172	1.068	1.0154			1.0348
242-3T	S	5323399	1.000747434	1.023337325	0.96732746	1.005010387	0.972474434	1.065537819	1.0057
252-1A	N	5323371	0.900712679	0.894928391	0.919463163	0.923955631	0.908466831		0.9095
252-3T	S	5323369	1.007966953	0.996260806	0.986088645	1.022383096	1.008604987	0.987681764	1.0015
252-3A	S	5323369	0.982160161	1.061048738	1.02394226	0.976946467	1.046734104	0.970152157	1.0102
262-2A	STOP	5323340	0.737733919	0.67326549	0.702011144	0.766433911	0.776398643		0.7312
262-3T	S	5323339	1.009784307	0.986427089	1.025806699	1.050109529	1.013736985		1.0172
272-1T	N	5323311	0.985914608	0.983787246	0.979419203	1.005519725	0.954640792	0.949121821	0.9764
272-1G	N	5323311	1.006155636	0.940677464	1.048032202	1.008598606	0.978496009	1.01553303	0.9996
272-3T	N	5323309	0.978868443	0.997128758	0.939214401	0.950417735			0.9664
282-2T	N	5323280	0.960792293	1.047160709	1.074285259	0.9705582			1.0132
282-3A	S	5323279	1.039126913	1.027009676	1.004519635	1.00146239	1.036952019	1.027669802	1.0228
292-1T	N	5323251	0.862475763	0.863724644	0.876108661	0.946709544	0.882980048		0.8864
