# Supplementary material for: The distribution of fitness effects among synonymous mutations in a gene under directional selection
Source: eLife. 2019 Jul 19;8:e45952. doi: 10.7554/eLife.45952 (PMC6692132; doi:10.7554/eLife.45952)
Supplement: Figure 2—source data 1. [file elife-45952-fig2-data1.csv]

YFP expression for transcriptional fusions after gtsB at the Tn7 site
Mutation	yfp1	yfp2	yfp3	yfp4	yfp5	yfp6	yfp7	AVG	SD	n
WT	1.01	1	0.98	0.98	0.95	1.01	0.99
WT	1.06	1	1	0.97	0.99	1.02	1.05	1	0.03	14
A10T	1.43	1.4	1.44	1.39	1.42	1.47	1.44	1.4272	0.03	7
A15A	1.26	1.19	1.24	1.14	1.22	1.19	1.11	1.1922	0.05	7
G38G	1.27	1.19	1.32	1.27	1.24	1.23		1.2518	0.044	6
YFP expression for translational fusions after gtsB at the Tn7 site
Mutation	yfp1	yfp2	yfp3	yfp4	yfp5	yfp6	yfp7	AVG	SD	n
WT	1	1	1	1.01
WT	0.97	1.02	1.03	1.01	1	0.99	1	1	0.01	11
A10T	1.55	1.56	1.54	1.5	1.52			1.5347	0.02	5
A15A	1.18	1.2	1.17	1.17	1.19	1.15		1.1777	0.02	6
G38G	1.3	1.27	1.33	1.28	1.3			1.296	0.02	5
