# Supplementary material for: The distribution of fitness effects among synonymous mutations in a gene under directional selection
Source: eLife. 2019 Jul 19;8:e45952. doi: 10.7554/eLife.45952 (PMC6692132; doi:10.7554/eLife.45952)
Supplement: Figure 2—source data 2. [file elife-45952-fig2-data2.csv]

YFP expression for transcriptional fusions after gtsB in the native site for a subset of synonymous mutations
Mutation	Mean.fitness	yfp1	yfp2	yfp3	yfp4	yfp5	yfp6	yfp7	yfp8	yfp9	Mean.YFP
SBW25 (1)	1	1.0383	0.9534	0.983	1.02	0.9765	1.0033	0.9994	0.9936	1.0325	1
SBW25 (2)	1	1.0035	0.9821	1.0218	0.9926						1
A10T	1.08	1.2903	1.2707	1.3579	1.3547	1.3011	1.3396				1.319
A15A	1.073	1.1608	1.1085	1.1559	1.1457	1.1259	1.1285				1.138
G38G	1.087	1.2445	1.2455	1.2932	1.2542	1.2267	1.2119				1.246
10-3T	1.08	1.2817	1.2855	1.2555							1.274
10-3G	1.052	1.1603	1.1556	1.1366							1.151
11-3C	1.0453	1.1657	1.2087	1.1873							1.187
15-3T	0.961	1.0386	0.9947	1.0141							1.016
32-3T	0.9714	0.8722	0.899	0.9234							0.898
38-3G	0.974	0.7191	0.8082								0.764
47-1A	1.0247	0.9951	1.0248	1.0367							1.019
62-3A	1.0001	0.9637	0.9009	0.9356							0.933
82-3T	1.0001	0.9966	0.9077	0.9681							0.957
11-3T	1.0571	1.2069	1.1597	1.2063							1.191
11-3A	1.0144	1.2504	1.1798	1.2726							1.234
12-3A	1.0327	1.0753	1.2267	1.1389							1.147
12-3C	1.0165	1.0831	1.1048	1.0938							1.094
10-1T	1.095	1.2688	1.227	1.2256							1.24
16-3A	0.9252	0.824	0.8829	0.9006							0.869
47-3T	0.9849	0.9721	0.8666	0.9349							0.925
82-3T	1.0001	1.043	1.0338	1.0006							1.026
13-3T	0.9669	0.973	0.9368	1.0011							0.97
16-1T	1.0026	0.9618	0.9952	0.9972							0.985
27-3G	0.978	0.928	0.9755								0.952
39-3T	1.0798	1.2126	1.018	0.9531							1.061
47-3A	0.9796	0.9657	0.9818	0.9374							0.962
92-3A	0.9989	0.9935	0.9411	1.0345							0.99
62-3C	1.0292	1.0216	1.0654	1.0414							1.043
