# Supplementary material for: The distribution of fitness effects among synonymous mutations in a gene under directional selection
Source: eLife. 2019 Jul 19;8:e45952. doi: 10.7554/eLife.45952 (PMC6692132; doi:10.7554/eLife.45952)
Supplement: Figure 2—source data 3. [file elife-45952-fig2-data3.csv]

YFP expression for transcriptional fusions across the gts operon
Before gtsA	yfp1	yfp2	yfp3	yfp4	yfp5	yfp6	yfp7	AVG	SD	n	95	SEM
WT	0.98	0.97	1	1.02
WT	0.99	1	0.99	1.05				1	0.03	8	0.02	0.009
A10T	0.95	0.97	0.95	0.93	0.94			0.9483	0.01	5	0.02	0.0057
A15A	0.99	0.99	1.02					0.9982	0.02	3	0.04	0.009
G38G	0.95	1.01	1	0.95	1.07	1.04		1.0056	0.05	6	0.05	0.02
Before gtsB	yfp1	yfp2	yfp3	yfp4	yfp5	yfp6	yfp7	AVG	SD	n	95	SEM
WT	1.09	0.95	1	1.01	0.94
WT	1.07	0.98	0.96	0.94	1.04			1	0.05	10	0.04	0.0173
A10T	1	1.11	1.15	1	1.02			1.06	0.07	5	0.09	0.0317
A15A	1.02	1	0.94	0.96				0.98	0.04	4	0.06	0.0176
G38G	0.86	0.76	0.74	0.85				0.8	0.06	4	0.1	0.0319
After gtsB	yfp1	yfp2	yfp3	yfp4	yfp5	yfp6	yfp7	AVG	SD	n	95	SEM
WT	1.02	0.96	1.01
WT	1.03	0.98	1.02	1	1.02	0.97		1	0.03	9	0.02	0.0091
A10T	1.28	1.25	1.28	1.24	1.29	1.28		1.2697	0.02	6	0.02	0.0083
A15A	1.11	1.08	1.07	1.06	1.07	1.13		1.0878	0.03	6	0.03	0.0116
G38G	1.2	1.12	1.27	1.18	1.16	1.15	1.28	1.1928	0.06	7	0.06	0.0227
After gtsC	yfp1	yfp2	yfp3	yfp4	yfp5	yfp6	yfp7	AVG	SD	n	95	SEM
WT	1.02	0.97
WT	1.03	0.99	0.99	0.98	1.01			1	0.02	7	0.0227	0.0093
A10T	1.2	1.12	1.14	1.12	1.11	1.1		1.1295	0.04	6	0.04	0.0144
A15A	1.07	1.04	1.02	1.05	1.05			1.0449	0.01	5	0.02	0.0067
G38G	1.11	1.05	1.04	1.11	1.09	1.12		1.0879	0.03	6	0.036	0.014
