# Supplementary material for: The distribution of fitness effects among synonymous mutations in a gene under directional selection
Source: eLife. 2019 Jul 19;8:e45952. doi: 10.7554/eLife.45952 (PMC6692132; doi:10.7554/eLife.45952)
Supplement: Figure 3—source data 1. [file elife-45952-fig3-data1.csv]

Mutation	Delta.promoter.strength	YFP.expression	Fitness
G38G	1.235294118	1.180531315	1.124375989
G38G	1.235294118	1.237358744	1.087434314
G38G	1.235294118	1.212756241	1.104132179
G38G	1.235294118	1.181849421	1.070371886
G38G	1.235294118	1.22262038	1.065154146
G38G	1.235294118	1.224454871	1.134899784
G38G			1.104020744
G38G			1.108560364
G38G			1.103490898
G38G			1.141576106
G38G			1.084477761
G38G			1.054367934
38-3A	0.941176471	0.90179439	1.006
38-3A	0.941176471	0.89366248	0.962
38-3A	0.941176471	0.943334347	1.027
38-3A	0.941176471	0.920323844	0.923
38-3A	0.941176471	0.968762121	0.938
38-3A	0.941176471	0.979063357	1.002
38-3A			1.018
38-3A			0.939
38-3G	1.058823529	0.786836713	0.897
38-3G	1.058823529	0.800134004	1
38-3G	1.058823529	0.809024785	0.899
38-3G	1.058823529	0.888098957	0.94
38-3G	1.058823529	0.781971929	1.035
38-3G	1.058823529	0.852687862	1.028
38-3G			0.945
38-3G			1.051
39-2T	1.647058824	1.116267148	1.042794117
39-2T	1.647058824	1.107656436	1.000649356
39-2T	1.647058824	1.174288707	1.054415833
39-2T	1.647058824	1.1349069	1.032646666
39-2T	1.647058824	1.155352998	1.113004902
39-2T	1.647058824	1.118629909
39-3T	2.529411765	1.092	1.04174345
39-3T	2.529411765	1.032	1.072887319
39-3T	2.529411765	1.083	1.104070809
39-3T	2.529411765	1.083	1.074252453
39-3T	2.529411765	1.028	1.118439118
39-3T	2.529411765	1.107	1.067257822
232-3T	2.066666667	1.664	1.024103022
232-3T	2.066666667	1.556	1.048761508
232-3T	2.066666667	1.632	1.036974197
232-3T	2.066666667	1.593	1.045962805
232-3T	2.066666667	1.622	1.085672283
232-3T	2.066666667	1.643	1.057589491
