# Supplementary material for: The distribution of fitness effects among synonymous mutations in a gene under directional selection
Source: eLife. 2019 Jul 19;8:e45952. doi: 10.7554/eLife.45952 (PMC6692132; doi:10.7554/eLife.45952)
Supplement: Figure 3—source data 2. [file elife-45952-fig3-data2.csv]

File name	Gel Purified	Seq Date	Genotype	Reverse Primer	Rvs Primer gene location	5' nt position of Rvs primer in gene	approx. band size (minus 150 bp)	Estimated 5' start site location	Genomic position	Nearest gene	Nt position (in gene)	Amino acid position	5' end sequence (30 bp)	Gene start position	Distance check	Notes on 2nd Nested PCR Band
2.1	N	30-May	G38G	B-SP2	gtsB	282	1500	-1218					no d(T)
2.2	N	30-May	G38G	B-SP2	gtsB	282	850	-568					no d(T)
04.1_P1916639_031	N	30-May	G38G	C-SP2	gtsC	585	300	285	5322930	gtsC	294	V98	GCTGTCGTTCTGGCGCTTCCGTGGTTCGCA	5323223	294
04.2_P1916639_032	N	30-May	G38G	C-SP2	gtsC	585	300	285	5322912	gtsC	312	F104	CCGTGGTTCGCAGCTGTTCTTCGGTTTGCT	5323223	312
04.3_P1916639_047	N	30-May	G38G	C-SP2	gtsC	585	325	260	5322930	gtsC	294	V98	GCTGTCGTTCTGGCGCTTCCGTGGTTCGCA	5323223	294
04.3_P1916663_015	Y	11-Jun	G38G	C-SP2	gtsC	585	325	260	5322930	gtsC	294	V98	GCTGTCGTTCTGGCGCTTCCGTGGTTCGCA	5323223	294
4.4	N	30-May	G38G	C-SP2	gtsC	585	100	485					no d(T)
05.1_P1916639_063	N	30-May	SBW25	A-SP3	gtsA	351	350	1	5325556	gtsA	-3	na	CAGATGAACGCGATTAATCGCCTCGCCGTC	5325553	-3
05.1_P1916663_016	Y	11-Jun	SBW25	A-SP3	gtsA	351	350	1	5325556	gtsA	-3	na	CAGATGAACGCGATTAATCGCCTCGCCGTC	5325553	-3
05.2_P1916639_064	N	30-May	SBW25	A-SP3	gtsA	351	300	51	5325457	gtsA	97	V33	GTGCATTGGTGGACCTCGGGTGGTGAGAAG	5325553	97
05.2_P1916663_031	Y	11-Jun	SBW25	A-SP3	gtsA	351	300	51	5325457	gtsA	97	V33	GTGCATTGGTGGACCTCGGGTGGTGAGAAG	5325553	97
5.3	N	30-May	SBW25	A-SP3	gtsA	351	double band						messy read
05.4_P1916639_080	N	30-May	SBW25	A-SP3	gtsA	351	350	1	5325563	gtsA	-10	na	AGGTACTCAGATGAACGCGATTAATCGCCT	5325553	-10
6.1	N	30-May	SBW25	B-SP3	gtsB	253	400	-147					can't align
6.2	N	30-May	SBW25	B-SP3	gtsB	253	450	-197					can't align
06.3_P1916639_013	N	30-May	SBW25	B-SP3	gtsB	253	100	153	5323955	gtsB	170	Y57	ACAAATGGGCAGGGCTTGCACAGTACGAGC	5324124	170	many bands (including 7.2), strongest double band
06.3_P1916663_032	Y	11-Jun	SBW25	B-SP3	gtsB	253	100	153	5323955	gtsB	170	Y57	ACAAATGGGCAGGGCTTGCACAGTACGAGC	5324124	170	many bands (including 7.2), strongest double band
6.4	N	30-May	SBW25	B-SP3	gtsB	253	400	-147					can't align
7.1	Y	11-Jun	SBW25	B-SP3	gtsB	253	50	203					can't align
7.1	N	30-May	SBW25	B-SP3	gtsB	253	50	203					can't align
7.2	Y	11-Jun	SBW25	B-SP3	gtsB	253	50	203		gtsB	210	70	CAACGATCGCTGGTGGGTCGCGAGCAAA			many bands (including 6.3), weak band
7.2	N	30-May	SBW25	B-SP3	gtsB	253	50	203		gtsB	210	70	CAACGATCGCTGGTGGGTCGCGAGCAAA			many bands (including 6.3), weak band
7.3	N	30-May	SBW25	B-SP3	gtsB	253	100	153					no d(T)
7.4	N	30-May	SBW25	B-SP3	gtsB	253	50	203		gtsB	210	70	CAACGATCGCTGGTGGGTCGCGAGCAAA
08.1_P1916639_061	N	30-May	G38G	A-SP3	gtsA	351	300	51	5325514	gtsA	40	A14	GCCTCGTTGTTTCCCCTCAGTGCATTTGCC	5325553	40
08.1_P1916663_063	Y	11-Jun	G38G	A-SP3	gtsA	351	300	51	5325514	gtsA	40	A14	GCCTCGTTGTTTCCCCTCAGTGCATTTGCC	5325553	40
08.2_P1916639_062	N	30-May	G38G	A-SP3	gtsA	351	250	101	5325514	gtsA	40	A14	GCCTCGTTGTTTCCCCTCAGTGCATTTGCC	5325553	40
08.3_P1916639_077	N	30-May	G38G	A-SP3	gtsA	351	250	101	5325444	gtsA	110	T37	CCTCGGGTGGTGAGAAGGCGGCTGTAGATG	5325553	110
08.3_P1916663_064	Y	11-Jun	G38G	A-SP3	gtsA	351	250	101	5325444	gtsA	110	T37	CCTCGGGTGGTGAGAAGGCGGCTGTAGATG	5325553	110
08.4_P1916639_078	N	30-May	G38G	A-SP3	gtsA	351	250	101	5325444	gtsA	110	T37	CCTCGGGTGGTGAGAAGGCGGCTGTAGATG	5325553	110
9.1	N	30-May	G38G	B-SP3	gtsB	253	350	-97					no d(T)
9.2	N	30-May	G38G	B-SP3	gtsB	253	600	-347					can't align, same sequence as 27.1 + 27.2
9.2	Y	11-Jun	G38G	B-SP3	gtsB	253	600	-347					can't align, same sequence as 27.1 + 27.2
9.3	Y	11-Jun	G38G	B-SP3	gtsB	253	200	53	5324076	gtsB	49	Q17	CAGCGCTGGCTACCCAAACTGGTGCTGGCG	5324124	49
09.3_P1916639_011	N	30-May	G38G	B-SP3	gtsB	253	200	53	5324076	gtsB	49	Q17	CAGCGCTGGCTACCCAAACTGGTGCTGGCG	5324124	49
11.2	N	30-May	G38G	C-SP3	gtsC	457	100	357					can't align
13.1	N	30-May	SBW25	B-SP3	gtsB	253	250	3					messy read
14.2	Y	11-Jun	A10T	B-SP3	gtsB	253	150	103		gtsB	162	L54	GCCGAGTTACAAATGGGCAGGGCTTGCAC			only band present
14.2	N	30-May	A10T	B-SP3	gtsB	253	150	103		gtsB	162	L54	GCCGAGTTACAAATGGGCAGGGCTTGCAC			only band present
14.3_P1916639_088	N	30-May	A10T	B-SP3	gtsB	253	150	103	5323963	gtsB	162	L54	GCCGAGTTACAAATGGGCAGGGCTTGCACA	5324124	162	only band present
15.1	N	30-May	A10T	C-SP3	gtsC	457	450	7					can't align
15.1	Y	11-Jun	A10T	C-SP3	gtsC	457	450	7					can't align
15.2	N	30-May	A10T	C-SP3	gtsC	457	350	107					can't align
15.3	N	30-May	A10T	C-SP3	gtsC	457	350	107					can't align
16.1_P1916639_044	N	30-May	A15A	A-SP3	gtsA	351	150	201	5325381	gtsA	173	T58	CCTGGAAAGACGGTGCCGTCGCAGGTGGCG	5325553	173
16.1_P1916663_096	Y	11-Jun	A15A	A-SP3	gtsA	351	150	201	5325381	gtsA	173	T58	CCTGGAAAGACGGTGCCGTCGCAGGTGGCG	5325553	173
16.2_P1916639_059	N	30-May	A15A	A-SP3	gtsA	351	150	201	5325381	gtsA	173	T58	CCTGGAAAGACGGTGCCGTCGCAGGTGGCG	5325553	173
17.1_P1916639_060	N	30-May	A15A	A-SP3	gtsA	351	300	51	5325482	gtsA	72	A24	CGACTCGAAAGGGACGGTTGAAGTTGTGCA	5325553	72
17.1_P1916663_013	Y	11-Jun	A15A	A-SP3	gtsA	351	300	51	5325482	gtsA	72	A24	CGACTCGAAAGGGACGGTTGAAGTTGTGCA	5325553	72
17.3_P1916639_075	N	30-May	A15A	A-SP3	gtsA	351	300	51	5325482	gtsA	72	A24	CGACTCGAAAGGGACGGTTGAAGTTGTGCA	5325553	72
18.1_P1916639_076	N	30-May	A15A	B-SP3	gtsB	253	400	-147	5323996	gtsB	129	T43	GTTTGTACTGTCGTTCACCACATCGACGTT	5324124	129	strongest band excised of 3
18.2_P1916639_091	N	30-May	A15A	A-SP3	gtsA	351	150	201	5325381	gtsA	173	T58	CCTGGAAAGACGGTGCCGTCGCAGGTGGCG	5325553	173
18.2_P1916663_014	Y	11-Jun	A15A	A-SP3	gtsA	351	150	201	5325381	gtsA	173	T58	CCTGGAAAGACGGTGCCGTCGCAGGTGGCG	5325553	173
18.4_P1916639_092	N	30-May	A15A	A-SP3	gtsA	351	150	201	5325381	gtsA	173	T58	CCTGGAAAGACGGTGCCGTCGCAGGTGGCG	5325553	173
20.1	N	30-May	G38G	B-SP3	gtsB	253	600	-347					messy read
21.1	N	30-May	G38G	B-SP3	gtsB	253	150	103		gtsB	177	59	GGCAGGGCTTGCACAGTACGAGCGCTT
21.1	Y	11-Jun	G38G	B-SP3	gtsB	253	150	103		gtsB	177	59	GGCAGGGCTTGCACAGTACGAGCGCTT
21.2	N	30-May	G38G	B-SP3	gtsB	253	150	103					bad read, no d(T)
21.3	N	30-May	G38G	B-SP3	gtsB	253	150	103		gtsB	177	59	GGCAGGGCTTGCACAGTACGAGCGCTT
22.1	N	30-May	G38G	C-SP3	gtsC	457	600	-143					can't align
23.2_P1916639_072	N	30-May	G38G	C-SP3	gtsC	457	150	307	5322891	gtsC	333	F111	CGGTTTGCTGCTGTTCGGCTGCTTCCTGCC	5323223	333
23.2_P1916663_093	Y	11-Jun	G38G	C-SP3	gtsC	457	150	307	5322891	gtsC	333	F111	CGGTTTGCTGCTGTTCGGCTGCTTCCTGCC	5323223	333
24.1	N	30-May	232-3T	A-SP3	gtsA	351	425	-74					bad read
24.1	Y	11-Jun	232-3T	A-SP3	gtsA	351	425	-74					bad read
24.2	N	30-May	232-3T	A-SP3	gtsA	351	425	-74					bad read
24.3_P1916639_041	N	30-May	232-3T	A-SP3	gtsA	351	400	-49	5325583	gtsA	-30	na	GCATGCATAACAACAAGAAAAGGTACTCAG	5325553	-30
25.1	N	30-May	232-3T	B-SP3	gtsB	253	250	3					can't align
25.1	Y	11-Jun	232-3T	B-SP3	gtsB	253	250	3					can't align
25.2	Y	11-Jun	232-3T	B-SP3	gtsB	253	125	128		gtsB	137	46	TGTCGTTCACCACATCGACGTTC			6+ bands (excised a double band)
25.2	N	30-May	232-3T	B-SP3	gtsB	253	125	128		gtsB	137	46	TGTCGTTCACCACATCGACGTTC
25.3	N	30-May	232-3T	B-SP3	gtsB	253	50	203		gtsB	214	72	GATCGCTGGTGGGTCGCGAGCAAAACCTGG			6+ bands (excised a double band)
25.4	N	30-May	232-3T	B-SP3	gtsB	253	50	203		gtsB	214	72	GATCGCTGGTGGGTCGCGAGCAAAACCTGG			6+ bands (excised a double band)
26.2_P1916639_074	N	30-May	232-3T	B-SP3	gtsB	253	325	-72	5324180	gtsB	-56	na	CACAACACACTGGCTCCGACAGGCTGTAGT	5324124	-56	6+ bands (excised a different double band)
26.2_P1916663_046	Y	11-Jun	232-3T	B-SP3	gtsB	253	325	-72	5324180	gtsB	-56	na	CACAACACACTGGCTCCGACAGGCTGTAGT	5324124	-56	6+ bands (excised a different double band)
26.3_P1916639_089	N	30-May	232-3T	B-SP3	gtsB	253	300	-47	5324143	gtsB	-19	na	CCCTGTACTGGATTTTCCCATGAGTTCTGT	5324124	-19	6+ bands (excised a different double band)
27.1	N	30-May	232-3T	232-SP3	gtsB	895	450	445					can't align
27.2	N	30-May	232-3T	232-SP3	gtsB	895	450	445					can't align
27.3	N	30-May	232-3T	232-SP3	gtsB	895	850	45					messy read
27.3	Y	11-Jun	232-3T	232-SP3	gtsB	895	850	45					messy read
28.1	N	30-May	232-3T	232-SP3	gtsB	895	350	545					can't align
28.1	Y	11-Jun	232-3T	232-SP3	gtsB	895	400	495					can't align
28.2_P1916639_024	N	30-May	232-3T	232-SP3	gtsB	895	400	495	5323499	gtsB	626	R209	GCATCTACTGGAGCGTGGTGCTGCCAAGCC	5324124	626	5 bands, excised a double band
28.2_P1916663_077	N	30-May	232-3T	232-SP3	gtsB	895	300	595	5323499	gtsB	626	R209	GCATCTACTGGAGCGTGGTGCTGCCAAGCC	5324124	626	5 bands, excised a double band
28.3_P1916639_039	Y	11-Jun	232-3T	232-SP3	gtsB	895	300	595	5323499	gtsB	626	R209	GCATCTACTGGAGCGTGGTGCTGCCAAGCC	5324124	626	5 bands, excised a double band
